# Supplementary material for: Selected Brain Metabolites and Mitochondrial DNA Copy Number as Potential Markers of Ongoing Neurodegeneration in Patients with Wolfram Syndrome
Source: Metabolites. 2026 Apr 20;16(4):281. doi: 10.3390/metabo16040281 (PMC13117842; doi:10.3390/metabo16040281)
Supplement: Supplementary file 1 [file metabolites-16-00281-s001.zip]

Archive with 3 entries (3 files):
- metabolites-4227927-supplementary figures.pdf
- metabolites-4227927-supplementary-revised.xlsx
- Supplementary Table S1_.pdf
