# Supplementary material for: Selected Brain Metabolites and Mitochondrial DNA Copy Number as Potential Markers of Ongoing Neurodegeneration in Patients with Wolfram Syndrome
Source: Metabolites. 2026 Apr 20;16(4):281. doi: 10.3390/metabo16040281 (PMC13117842; doi:10.3390/metabo16040281)
Supplement: Supplementary file 1 [file metabolites-16-00281-s001.zip › metabolites-4227927-supplementary-revised.xlsx]

## Sheet: Suppl. Table 2.
Metabolite	Average WFS	Average Control	p-value FDR	Region
TNAA	0.758155	2.13308	0.000182262	Cerebellum
Glx	0.598947	2.87247	0.000182262
Glu	0.530338	2.33192	0.000427807
NAA	0.533915	1.33456	0.000427807
NAAG	0.224281	0.888378	0.000435108
Ins	0.667761	1.17626	0.00519218
lipa09	0.116859	0.253655	0.128546
GPC	0.239366	0.346659	0.131808
TCho	0.29761	0.381244	0.210117
Glu	0.789061	1.80485	0.00222861	Hippocampus
Glx	1.09661	2.25049	0.0100678
TCho	0.321485	0.239248	0.0703298
GPC	0.266471	0.199089	0.323183
TNAA	0.656295	0.981742	0.0653768
Ins	0.805929	0.951799	0.391675
NAA	0.494404	0.571004	0.817014
TNAA	0.869058	2.5208	0.000182262	Pons
Glu	0.51491	2.14399	0.000461596
NAA	0.519142	1.43613	0.000447525
NAAG	0.349871	1.1279	0.000657785
Glx	0.898048	3.16155	0.000605311
TCho	0.418417	0.671564	0.000605311
GPC	0.380253	0.591821	0.0117069
Ins	1.02262	1.29621	0.143119
lipa09	0.138269	0.168887	0.672402
Glc	0.388877	0.418761	0.458957
Glu	0.905688	2.09045	0.00700964	Thalamus
TNAA	1.04879	1.68278	0.00460839
Glx	1.18933	2.09045	0.00730643
NAA	0.693866	1.54544	0.0143082
Ins	0.558399	1.36765	0.206275
GPC	0.258116	0.361817	0.384196
NAAG	0.354921	0.137307	0.621982
TCho	0.264357	0.361817	0.752161
Glx	0.566768	1.86372	0.000182262	White matter
TNAA	1.31187	1.83981	0.000657785
Glu	0.53812	1.25776	0.000988293
NAA	1.02863	1.38938	0.00371569
NAAG	0.283216	0.450539	0.0117069
lipa09	0.132451	0.194695	0.161598
Ins	0.677776	0.837174	0.116132
TCho	0.370133	0.336666	0.18127
GPC	0.348314	0.311859	0.304539
Glc	0.221972	0.603147	0.00252381
Glu	0.840443	1.69189	2.50505e-11	Average Values
Glx	0.878701	2.28236	1.07378e-11
GPC	0.355313	0.335239	0.672402
Ins	1.11702	0.958328	0.00934445
NAA	0.807538	1.12824	4.4436e-07
TNAA	1.21271	1.72296	3.54959e-11
TCho	0.430347	0.376804	0.819533
Glc	0.388877	0.510954	0.122657
Suppl. Table 2. Mean metabolite values ​​and p values adjusted by the false discovery rate (FDR) correction ​​for each brain region.
